# Supplementary material for: HER2 deficiency causes a developmental disorder with growth retardation and craniofacial malformations
Source: J Clin Invest. 2026 Apr 30;136(12):e199043. doi: 10.1172/JCI199043 (PMC13262720; doi:10.1172/JCI199043)
Supplement: Supporting data values [file jci-136-199043-s198.xlsx]

## Sheet: Figure 4A
Length			Weight
WT	Her2-Homo		WT	Her2-Homo
6.52	5.68		10.3	8.5
6.91	6.33		10.5	8
7.23	6.15		9.9	7.8
6.82	5.88		9.2	8.1

## Sheet: Figure 4D
Crown-rump length
WT	Her2-Homo
23.09	17.88
22.45	15.43
22.63	16.44
23.35	17.81

## Sheet: Figure 4F
Mx length			Md length			Skull width
WT	Her2-Homo		WT	Her2-Homo		WT	Her2-Homo
3.77	3.14		4.43	3.24		5.54	4.71
3.86	2.96		4.53	3.9		5.71	5.23
3.79	3.39		4.49	3.9		5.6	5.05
3.84	2.81		4.55	2.36		5.65	4.14

## Sheet: Figure 5C
Length			Weight
Vehicle	Tucatinib		Vehicle	Tucatinib
6.95	5.19		9.8	8.5
6.5	6.29		9.5	7.9
6.8	5.92		10.8	7.2
7.11	5.76		9.2	8.1

## Sheet: Figure 5F
Crown-rump length
Vehicle	Tucatinib
21.48	15.28
22.84	16.09
21.99	16.31
21.96	17.2

## Sheet: Figure 5H
Mx length			Md length			Skull width
Vehicle	Tucatinib		Vehicle	Tucatinib		Vehicle	Tucatinib
4	2.92		4.62	3.14		5.79	5.06
3.87	3.05		4.64	3.12		5.7	4.92
3.86	2.9		4.66	3.35		5.65	5
3.73	2.89		4.48	3.45		5.68	4.77

## Sheet: Figure S8
Y-maze					T-maze					ORT
WT	Her2-Het	Her2-Homo			WT	Her2-Het	Her2-Homo			WT	Her2-Het	Her2-Homo
59.0909	61.4286	62.069			28	12	50			0.654321	0.574468	0.466667
55.7377	59.375	54.7945			11	22	42			0.485714	0.4375	0.513514
51.6854	65	63.4146			73	46	5			0.589744	0.770492	0.6
51.3514	52.7778	55.6818			4	45	37			0.636364	0.515152	0.630769
51.0204	61.7647	64.5161			5	31	12			0.558442	0.6	0.56391
67.9245	49.1803	49.0196			37	65	21			0.43662	0.559322	0.491525
57.8125	52.8571	58.6207			15	14	5			0.669903	0.463415	0.454545
63.8889	50.6329	56.8966			40	4	42			0.506173	0.5	0.323529
59.4203	60.2941	53.5714			26	11	33			0.42029	0.578947	0.464789
44.9275	71.4286	50			10	14	9			0.384615	0.636364
										Note: One mouse in the Her2-Homo group was excluded due to insufficient total object exploration time (< 20 s).
